# Supplementary material for: Stimulation of Arabidopsis thaliana Seed Germination at Suboptimal Temperatures through Biopriming with Biofilm-Forming PGPR Pseudomonas putida KT2440
Source: Plants (Basel). 2024 Sep 24;13(19):2681. doi: 10.3390/plants13192681 (PMC11479300; doi:10.3390/plants13192681)
Supplement: Supplementary file 1 [file plants-13-02681-s001.zip]

Archive with 1 entries (1 files):
- plants-3108016-supplementary.pdf
